# Supplementary material for: First Report of Streptococcus agalactiae Meningitis in a Non-Pregnant Adult in Italy
Source: Microorganisms. 2025 Apr 24;13(5):978. doi: 10.3390/microorganisms13050978 (PMC12114074; doi:10.3390/microorganisms13050978)
Supplement: Supplementary file 1 [file microorganisms-13-00978-s001.zip]

Archive with 1 entries (1 files):
- microorganisms-3530832-supplementary.xlsx
