# Supplementary material for: First Report of Streptococcus agalactiae Meningitis in a Non-Pregnant Adult in Italy
Source: Microorganisms. 2025 Apr 24;13(5):978. doi: 10.3390/microorganisms13050978 (PMC12114074; doi:10.3390/microorganisms13050978)
Supplement: Supplementary file 1 [file microorganisms-13-00978-s001.zip › microorganisms-3530832-supplementary.xlsx]

## Sheet: Supplementary_table_1
Supplementary Table S1. S. agalactiae serotype II strains from human, animal and environmental samples collected worldwide and used as database.
Genome	Host	Country	Date	ST	CC
GCA_001016775	Homo sapiens	Spain	2008	missing	missing
GCA_001016935	Homo sapiens	Spain	2008	missing	missing
GCA_001018065	Homo sapiens	Bulgaria	2009	missing	missing
GCA_014875205	Homo sapiens	France	2009	missing	missing
GCA_001017045	Homo sapiens	United Kingdom	2009	missing	missing
GCA_034515985	Homo sapiens	USA	2017	missing	missing
GCA_034345605	Homo sapiens	Singapore	2013	missing	missing
GCA_002073695	Homo sapiens	USA	2014	missing	missing
GCA_029278525	missing	China	2018	missing	missing
GCA_029011195	Homo sapiens	USA	2021	missing	missing
GCA_900458965	environmental	missing	1949	missing	missing
GCA_006543205	Homo sapiens	Denmark	2015	missing	missing
GCA_001017995	Bovine	Australia	missing	missing	missing
GCA_002735265	Homo sapiens	missing	missing	missing	missing
GCA_000419255	Homo sapiens	USA	missing	missing	missing
GCA_000322745	Bovine	missing	missing	missing	missing
GCA_000322805	Bovine	missing	missing	missing	missing
GCA_000289835	missing	missing	missing	missing	missing
GCA_000289755	missing	missing	missing	missing	missing
GCA_000167715	missing	missing	missing	missing	missing
GCA_034413235	Homo sapiens	Gambia	2011	196	cc459
GCA_034413175	Homo sapiens	Gambia	2011	196	cc459
GCA_034413215	Homo sapiens	Gambia	2011	196	cc459
GCA_034413295	Homo sapiens	Gambia	2011	196	cc459
GCA_034413255	Homo sapiens	Gambia	2011	196	cc459
GCA_034413395	Homo sapiens	Gambia	2011	196	cc459
GCA_034413315	Homo sapiens	Gambia	2011	196	cc459
GCA_034413335	Homo sapiens	Gambia	2011	196	cc459
GCA_034413375	Homo sapiens	Gambia	2011	196	cc459
GCA_034413275	Homo sapiens	Gambia	2011	196	cc459
GCA_034607835	Homo sapiens	USA	2015	24	cc452
GCA_034500835	Homo sapiens	USA	2016	24	cc452
GCA_034524035	Homo sapiens	USA	2016	24	cc452
GCA_034498165	Homo sapiens	USA	2017	24	cc452
GCA_034336505	Homo sapiens	Dominican Republic	2022	24	cc452
GCA_009933915	Homo sapiens	missing	missing	751	cc283
GCA_009934755	Homo sapiens	missing	missing	751	cc283
GCA_000419195	Homo sapiens	USA	missing	1701	cc23
GCA_034602655	Homo sapiens	USA	2015	88	cc23
GCA_034617695	Homo sapiens	USA	2015	88	cc23
GCA_008709955	Homo sapiens	South Korea	2017	88	cc23
GCA_000419055	Homo sapiens	USA	missing	88	cc23
GCA_000419215	Homo sapiens	USA	missing	88	cc23
GCA_034383475	missing	missing	missing	88	cc23
GCA_001016915	Homo sapiens	Spain	2008	1758	cc22
GCA_000322625	missing	missing	missing	1695	cc22
GCA_000289795	missing	missing	missing	1615	cc22
GCA_920938295	missing	missing	missing	1213	cc22
GCA_034500875	Homo sapiens	USA	2016	1116	cc22
GCA_034501815	Homo sapiens	USA	2016	1079	cc22
GCA_034580215	Homo sapiens	USA	2016	1067	cc22
GCA_034525295	Homo sapiens	USA	2016	1050	cc22
GCA_034526575	Homo sapiens	USA	2016	1049	cc22
GCA_034511155	Homo sapiens	USA	2016	1047	cc22
GCA_034526835	Homo sapiens	USA	2016	1036	cc22
GCA_034384055	missing	missing	missing	1006	cc22
GCA_034621365	Homo sapiens	USA	2015	990	cc22
GCA_034597795	Homo sapiens	USA	2015	985	cc22
GCA_034594255	Homo sapiens	USA	2015	964	cc22
GCA_034603735	Homo sapiens	USA	2015	964	cc22
GCA_034593395	Homo sapiens	USA	2015	963	cc22
GCA_034591155	Homo sapiens	USA	2015	962	cc22
GCA_034589415	Homo sapiens	USA	2015	961	cc22
GCA_034605035	Homo sapiens	USA	2015	960	cc22
GCA_034622065	Homo sapiens	USA	2015	857	cc22
GCA_034617135	Homo sapiens	USA	2015	846	cc22
GCA_900074085	Bovine	Portugal	2002	554	cc22
GCA_900074105	Bovine	Portugal	2003	554	cc22
GCA_900074305	Bovine	Portugal	2012	554	cc22
GCA_900073825	Bovine	Portugal	2012	554	cc22
GCA_900073895	Bovine	Portugal	2012	554	cc22
GCA_900074145	Bovine	Portugal	2012	554	cc22
GCA_900074175	Bovine	Portugal	2012	554	cc22
GCA_900074265	Bovine	Portugal	2012	554	cc22
GCA_900074275	Bovine	Portugal	2012	554	cc22
GCA_900074395	Bovine	Portugal	2012	554	cc22
GCA_900074365	Bovine	Portugal	2012	554	cc22
GCA_900073915	Bovine	Portugal	2012	554	cc22
GCA_900074245	Bovine	Portugal	2012	554	cc22
GCA_900074255	Bovine	Portugal	2012	554	cc22
GCA_900074295	Bovine	Portugal	2012	554	cc22
GCA_900073885	Bovine	Portugal	2012	554	cc22
GCA_900073905	Bovine	Portugal	2012	554	cc22
GCA_900074225	Bovine	Portugal	2012	554	cc22
GCA_900074215	Bovine	Portugal	2012	554	cc22
GCA_900074185	Bovine	Portugal	2013	554	cc22
GCA_900074195	Bovine	Portugal	2013	554	cc22
GCA_900074425	Bovine	Portugal	2013	554	cc22
GCA_900073935	Bovine	Portugal	2013	554	cc22
GCA_900073965	Bovine	Portugal	2013	554	cc22
GCA_900073945	Bovine	Portugal	2013	554	cc22
GCA_900073855	Bovine	Portugal	2013	554	cc22
GCA_001348735	Homo sapiens	Australia	2008	22	cc22
GCA_001222685	Homo sapiens	United Kingdom	2008	22	cc22
GCA_014875455	Homo sapiens	France	2009	22	cc22
GCA_034625705	Homo sapiens	USA	2011	22	cc22
GCA_030213385	Homo sapiens	USA	2013	22	cc22
GCA_032582775	missing	USA	2013	22	cc22
GCA_001914215	Homo sapiens	USA	2014	22	cc22
GCA_034605315	Homo sapiens	USA	2015	22	cc22
GCA_034591215	Homo sapiens	USA	2015	22	cc22
GCA_034612175	Homo sapiens	USA	2015	22	cc22
GCA_034616215	Homo sapiens	USA	2015	22	cc22
GCA_034596915	Homo sapiens	USA	2015	22	cc22
GCA_034590325	Homo sapiens	USA	2015	22	cc22
GCA_034619945	Homo sapiens	USA	2015	22	cc22
GCA_034597275	Homo sapiens	USA	2015	22	cc22
GCA_034624185	Homo sapiens	USA	2015	22	cc22
GCA_034612415	Homo sapiens	USA	2015	22	cc22
GCA_034615595	Homo sapiens	USA	2015	22	cc22
GCA_034616515	Homo sapiens	USA	2015	22	cc22
GCA_034595335	Homo sapiens	USA	2015	22	cc22
GCA_034588955	Homo sapiens	USA	2015	22	cc22
GCA_034614655	Homo sapiens	USA	2015	22	cc22
GCA_034616975	Homo sapiens	USA	2015	22	cc22
GCA_034610755	Homo sapiens	USA	2015	22	cc22
GCA_034597355	Homo sapiens	USA	2015	22	cc22
GCA_034610915	Homo sapiens	USA	2015	22	cc22
GCA_034598835	Homo sapiens	USA	2015	22	cc22
GCA_034529695	Homo sapiens	USA	2015	22	cc22
GCA_034614475	Homo sapiens	USA	2015	22	cc22
GCA_034618655	Homo sapiens	USA	2015	22	cc22
GCA_034603495	Homo sapiens	USA	2015	22	cc22
GCA_034605495	Homo sapiens	USA	2015	22	cc22
GCA_034598675	Homo sapiens	USA	2015	22	cc22
GCA_034622725	Homo sapiens	USA	2015	22	cc22
GCA_034616455	Homo sapiens	USA	2015	22	cc22
GCA_034600615	Homo sapiens	USA	2015	22	cc22
GCA_034600015	Homo sapiens	USA	2015	22	cc22
GCA_034605555	Homo sapiens	USA	2015	22	cc22
GCA_034510815	Homo sapiens	USA	2015	22	cc22
GCA_034622525	Homo sapiens	USA	2015	22	cc22
GCA_034619685	Homo sapiens	USA	2015	22	cc22
GCA_034673425	Homo sapiens	USA	2015	22	cc22
GCA_034503455	Homo sapiens	USA	2015	22	cc22
GCA_034605145	Homo sapiens	USA	2015	22	cc22
GCA_034622765	Homo sapiens	USA	2015	22	cc22
GCA_034597555	Homo sapiens	USA	2015	22	cc22
GCA_034622665	Homo sapiens	USA	2015	22	cc22
GCA_034617955	Homo sapiens	USA	2015	22	cc22
GCA_034594275	Homo sapiens	USA	2015	22	cc22
GCA_034616775	Homo sapiens	USA	2015	22	cc22
GCA_034600395	Homo sapiens	USA	2015	22	cc22
GCA_034623655	Homo sapiens	USA	2015	22	cc22
GCA_034625085	Homo sapiens	USA	2015	22	cc22
GCA_034616175	Homo sapiens	USA	2015	22	cc22
GCA_034616375	Homo sapiens	USA	2015	22	cc22
GCA_034610855	Homo sapiens	USA	2015	22	cc22
GCA_034593815	Homo sapiens	USA	2015	22	cc22
GCA_034610275	Homo sapiens	USA	2015	22	cc22
GCA_034590875	Homo sapiens	USA	2015	22	cc22
GCA_034610215	Homo sapiens	USA	2015	22	cc22
GCA_034594035	Homo sapiens	USA	2015	22	cc22
GCA_034593335	Homo sapiens	USA	2015	22	cc22
GCA_034596895	Homo sapiens	USA	2015	22	cc22
GCA_034601555	Homo sapiens	USA	2015	22	cc22
GCA_034590595	Homo sapiens	USA	2015	22	cc22
GCA_034529435	Homo sapiens	USA	2015	22	cc22
GCA_034593415	Homo sapiens	USA	2015	22	cc22
GCA_034605295	Homo sapiens	USA	2015	22	cc22
GCA_034624165	Homo sapiens	USA	2015	22	cc22
GCA_034595315	Homo sapiens	USA	2015	22	cc22
GCA_034615435	Homo sapiens	USA	2015	22	cc22
GCA_034611195	Homo sapiens	USA	2015	22	cc22
GCA_034595395	Homo sapiens	USA	2015	22	cc22
GCA_034606735	Homo sapiens	USA	2015	22	cc22
GCA_034687525	Homo sapiens	USA	2015	22	cc22
GCA_034606655	Homo sapiens	USA	2015	22	cc22
GCA_034597375	Homo sapiens	USA	2015	22	cc22
GCA_034618155	Homo sapiens	USA	2015	22	cc22
GCA_034598075	Homo sapiens	USA	2015	22	cc22
GCA_034606515	Homo sapiens	USA	2015	22	cc22
GCA_034597815	Homo sapiens	USA	2015	22	cc22
GCA_034608795	Homo sapiens	USA	2015	22	cc22
GCA_034599315	Homo sapiens	USA	2015	22	cc22
GCA_034616315	Homo sapiens	USA	2015	22	cc22
GCA_034615315	Homo sapiens	USA	2015	22	cc22
GCA_034592325	Homo sapiens	USA	2015	22	cc22
GCA_034611685	Homo sapiens	USA	2015	22	cc22
GCA_034617115	Homo sapiens	USA	2015	22	cc22
GCA_034598695	Homo sapiens	USA	2015	22	cc22
GCA_034611435	Homo sapiens	USA	2015	22	cc22
GCA_034624325	Homo sapiens	USA	2015	22	cc22
GCA_034586275	Homo sapiens	USA	2015	22	cc22
GCA_034618435	Homo sapiens	USA	2015	22	cc22
GCA_034609595	Homo sapiens	USA	2015	22	cc22
GCA_034623305	Homo sapiens	USA	2015	22	cc22
GCA_034600135	Homo sapiens	USA	2015	22	cc22
GCA_034625745	Homo sapiens	USA	2015	22	cc22
GCA_034613895	Homo sapiens	USA	2015	22	cc22
GCA_034593535	Homo sapiens	USA	2015	22	cc22
GCA_034590995	Homo sapiens	USA	2015	22	cc22
GCA_034687555	Homo sapiens	USA	2015	22	cc22
GCA_034606255	Homo sapiens	USA	2015	22	cc22
GCA_034598635	Homo sapiens	USA	2015	22	cc22
GCA_034600935	Homo sapiens	USA	2015	22	cc22
GCA_034623985	Homo sapiens	USA	2015	22	cc22
GCA_034602595	Homo sapiens	USA	2015	22	cc22
GCA_034613015	Homo sapiens	USA	2015	22	cc22
GCA_034589995	Homo sapiens	USA	2015	22	cc22
GCA_034613815	Homo sapiens	USA	2015	22	cc22
GCA_034614675	Homo sapiens	USA	2015	22	cc22
GCA_034614395	Homo sapiens	USA	2015	22	cc22
GCA_034603755	Homo sapiens	USA	2015	22	cc22
GCA_034623405	Homo sapiens	USA	2015	22	cc22
GCA_034621225	Homo sapiens	USA	2015	22	cc22
GCA_034618755	Homo sapiens	USA	2015	22	cc22
GCA_034622145	Homo sapiens	USA	2015	22	cc22
GCA_034617175	Homo sapiens	USA	2015	22	cc22
GCA_034596015	Homo sapiens	USA	2015	22	cc22
GCA_034620795	Homo sapiens	USA	2015	22	cc22
GCA_034613275	Homo sapiens	USA	2015	22	cc22
GCA_034586715	Homo sapiens	USA	2015	22	cc22
GCA_034617195	Homo sapiens	USA	2015	22	cc22
GCA_034592955	Homo sapiens	USA	2015	22	cc22
GCA_034600855	Homo sapiens	USA	2015	22	cc22
GCA_034608695	Homo sapiens	USA	2015	22	cc22
GCA_034603395	Homo sapiens	USA	2015	22	cc22
GCA_034608925	Homo sapiens	USA	2015	22	cc22
GCA_034617915	Homo sapiens	USA	2015	22	cc22
GCA_034607215	Homo sapiens	USA	2015	22	cc22
GCA_034612195	Homo sapiens	USA	2015	22	cc22
GCA_034608135	Homo sapiens	USA	2015	22	cc22
GCA_034624725	Homo sapiens	USA	2015	22	cc22
GCA_034586735	Homo sapiens	USA	2015	22	cc22
GCA_034503355	Homo sapiens	USA	2015	22	cc22
GCA_034606275	Homo sapiens	USA	2015	22	cc22
GCA_034606535	Homo sapiens	USA	2015	22	cc22
GCA_034625225	Homo sapiens	USA	2015	22	cc22
GCA_034613035	Homo sapiens	USA	2015	22	cc22
GCA_034592535	Homo sapiens	USA	2015	22	cc22
GCA_034590755	Homo sapiens	USA	2015	22	cc22
GCA_034609575	Homo sapiens	USA	2015	22	cc22
GCA_034611095	Homo sapiens	USA	2015	22	cc22
GCA_034588735	Homo sapiens	USA	2015	22	cc22
GCA_034609675	Homo sapiens	USA	2015	22	cc22
GCA_034621985	Homo sapiens	USA	2015	22	cc22
GCA_034673445	Homo sapiens	USA	2015	22	cc22
GCA_034611735	Homo sapiens	USA	2015	22	cc22
GCA_034604335	Homo sapiens	USA	2015	22	cc22
GCA_034529555	Homo sapiens	USA	2015	22	cc22
GCA_034597175	Homo sapiens	USA	2015	22	cc22
GCA_034588495	Homo sapiens	USA	2015	22	cc22
GCA_034602075	Homo sapiens	USA	2015	22	cc22
GCA_034597335	Homo sapiens	USA	2015	22	cc22
GCA_034589715	Homo sapiens	USA	2015	22	cc22
GCA_034607275	Homo sapiens	USA	2015	22	cc22
GCA_034613255	Homo sapiens	USA	2015	22	cc22
GCA_034609775	Homo sapiens	USA	2015	22	cc22
GCA_034616235	Homo sapiens	USA	2015	22	cc22
GCA_034595595	Homo sapiens	USA	2015	22	cc22
GCA_034602635	Homo sapiens	USA	2015	22	cc22
GCA_034592875	Homo sapiens	USA	2015	22	cc22
GCA_034615235	Homo sapiens	USA	2015	22	cc22
GCA_034611855	Homo sapiens	USA	2015	22	cc22
GCA_034616435	Homo sapiens	USA	2015	22	cc22
GCA_034593135	Homo sapiens	USA	2015	22	cc22
GCA_034502975	Homo sapiens	USA	2016	22	cc22
GCA_034500415	Homo sapiens	USA	2016	22	cc22
GCA_034672905	Homo sapiens	USA	2016	22	cc22
GCA_034501715	Homo sapiens	USA	2016	22	cc22
GCA_034584575	Homo sapiens	USA	2016	22	cc22
GCA_034580995	Homo sapiens	USA	2016	22	cc22
GCA_034502135	Homo sapiens	USA	2016	22	cc22
GCA_034634635	Homo sapiens	USA	2016	22	cc22
GCA_034528515	Homo sapiens	USA	2016	22	cc22
GCA_034531805	Homo sapiens	USA	2016	22	cc22
GCA_034499475	Homo sapiens	USA	2016	22	cc22
GCA_034522995	Homo sapiens	USA	2016	22	cc22
GCA_034584315	Homo sapiens	USA	2016	22	cc22
GCA_034582535	Homo sapiens	USA	2016	22	cc22
GCA_034581295	Homo sapiens	USA	2016	22	cc22
GCA_034499775	Homo sapiens	USA	2016	22	cc22
GCA_034582995	Homo sapiens	USA	2016	22	cc22
GCA_034529775	Homo sapiens	USA	2016	22	cc22
GCA_034529115	Homo sapiens	USA	2016	22	cc22
GCA_034504195	Homo sapiens	USA	2016	22	cc22
GCA_034582605	Homo sapiens	USA	2016	22	cc22
GCA_034528495	Homo sapiens	USA	2016	22	cc22
GCA_034499875	Homo sapiens	USA	2016	22	cc22
GCA_034500975	Homo sapiens	USA	2016	22	cc22
GCA_034579915	Homo sapiens	USA	2016	22	cc22
GCA_034502815	Homo sapiens	USA	2016	22	cc22
GCA_034587195	Homo sapiens	USA	2016	22	cc22
GCA_034581915	Homo sapiens	USA	2016	22	cc22
GCA_034634395	Homo sapiens	USA	2016	22	cc22
GCA_034531855	Homo sapiens	USA	2016	22	cc22
GCA_034511435	Homo sapiens	USA	2016	22	cc22
GCA_034528595	Homo sapiens	USA	2016	22	cc22
GCA_034580335	Homo sapiens	USA	2016	22	cc22
GCA_034634355	Homo sapiens	USA	2016	22	cc22
GCA_034587895	Homo sapiens	USA	2016	22	cc22
GCA_034587275	Homo sapiens	USA	2016	22	cc22
GCA_034587835	Homo sapiens	USA	2016	22	cc22
GCA_034517365	Homo sapiens	USA	2016	22	cc22
GCA_034503575	Homo sapiens	USA	2016	22	cc22
GCA_034500955	Homo sapiens	USA	2016	22	cc22
GCA_034580195	Homo sapiens	USA	2016	22	cc22
GCA_034524735	Homo sapiens	USA	2016	22	cc22
GCA_034580275	Homo sapiens	USA	2016	22	cc22
GCA_034526915	Homo sapiens	USA	2016	22	cc22
GCA_034528615	Homo sapiens	USA	2016	22	cc22
GCA_034500135	Homo sapiens	USA	2016	22	cc22
GCA_034501295	Homo sapiens	USA	2016	22	cc22
GCA_034523015	Homo sapiens	USA	2016	22	cc22
GCA_034584995	Homo sapiens	USA	2016	22	cc22
GCA_034581535	Homo sapiens	USA	2016	22	cc22
GCA_034523155	Homo sapiens	USA	2016	22	cc22
GCA_034551715	Homo sapiens	USA	2016	22	cc22
GCA_034582655	Homo sapiens	USA	2016	22	cc22
GCA_034504835	Homo sapiens	USA	2016	22	cc22
GCA_034502355	Homo sapiens	USA	2016	22	cc22
GCA_034634335	Homo sapiens	USA	2016	22	cc22
GCA_034585335	Homo sapiens	USA	2016	22	cc22
GCA_034500375	Homo sapiens	USA	2016	22	cc22
GCA_034500595	Homo sapiens	USA	2016	22	cc22
GCA_034585595	Homo sapiens	USA	2016	22	cc22
GCA_034501935	Homo sapiens	USA	2016	22	cc22
GCA_034524695	Homo sapiens	USA	2016	22	cc22
GCA_034583415	Homo sapiens	USA	2016	22	cc22
GCA_034499855	Homo sapiens	USA	2016	22	cc22
GCA_034528415	Homo sapiens	USA	2016	22	cc22
GCA_034500055	Homo sapiens	USA	2016	22	cc22
GCA_034579775	Homo sapiens	USA	2016	22	cc22
GCA_034581875	Homo sapiens	USA	2016	22	cc22
GCA_034511075	Homo sapiens	USA	2016	22	cc22
GCA_034504115	Homo sapiens	USA	2016	22	cc22
GCA_034584135	Homo sapiens	USA	2016	22	cc22
GCA_034578975	Homo sapiens	USA	2016	22	cc22
GCA_034527575	Homo sapiens	USA	2016	22	cc22
GCA_034585215	Homo sapiens	USA	2016	22	cc22
GCA_034502465	Homo sapiens	USA	2016	22	cc22
GCA_034499515	Homo sapiens	USA	2016	22	cc22
GCA_034584775	Homo sapiens	USA	2016	22	cc22
GCA_034586575	Homo sapiens	USA	2016	22	cc22
GCA_034501255	Homo sapiens	USA	2016	22	cc22
GCA_034526295	Homo sapiens	USA	2016	22	cc22
GCA_034517205	Homo sapiens	USA	2016	22	cc22
GCA_034579375	Homo sapiens	USA	2016	22	cc22
GCA_034503275	Homo sapiens	USA	2016	22	cc22
GCA_034579255	Homo sapiens	USA	2016	22	cc22
GCA_034579315	Homo sapiens	USA	2016	22	cc22
GCA_034503855	Homo sapiens	USA	2016	22	cc22
GCA_034583215	Homo sapiens	USA	2016	22	cc22
GCA_034514515	Homo sapiens	USA	2017	22	cc22
GCA_034512175	Homo sapiens	USA	2017	22	cc22
GCA_034512935	Homo sapiens	USA	2017	22	cc22
GCA_034515485	Homo sapiens	USA	2017	22	cc22
GCA_034497985	Homo sapiens	USA	2017	22	cc22
GCA_034512055	Homo sapiens	USA	2017	22	cc22
GCA_034513315	Homo sapiens	USA	2017	22	cc22
GCA_034512475	Homo sapiens	USA	2017	22	cc22
GCA_034514535	Homo sapiens	USA	2017	22	cc22
GCA_034513135	Homo sapiens	USA	2017	22	cc22
GCA_034512135	Homo sapiens	USA	2017	22	cc22
GCA_034513495	Homo sapiens	USA	2017	22	cc22
GCA_034512875	Homo sapiens	USA	2017	22	cc22
GCA_034511935	Homo sapiens	USA	2017	22	cc22
GCA_034512435	Homo sapiens	USA	2017	22	cc22
GCA_034514835	Homo sapiens	USA	2017	22	cc22
GCA_034646135	Homo sapiens	Denmark	2018	22	cc22
GCA_034645935	Homo sapiens	Denmark	2018	22	cc22
GCA_000831145	missing	USA	2012	22	cc22
GCA_034349105	Homo sapiens	Singapore	2015	22	cc22
GCA_030337345	Homo sapiens	USA	2013	22	cc22
GCA_025938575	Homo sapiens	USA	2012	22	cc22
GCA_025941845	Homo sapiens	USA	2012	22	cc22
GCA_025941945	Homo sapiens	USA	2012	22	cc22
GCA_001070935	Homo sapiens	USA	missing	22	cc22
GCA_000419095	Homo sapiens	USA	missing	22	cc22
GCA_001546775	Homo sapiens	missing	missing	22	cc22
GCA_000322645	Homo sapiens	missing	missing	22	cc22
GCA_000322685	Homo sapiens	missing	missing	22	cc22
GCA_034383555	missing	missing	missing	22	cc22
GCA_000831125	missing	missing	missing	22	cc22
GCA_034383735	missing	missing	missing	22	cc22
GCA_034383995	missing	missing	missing	22	cc22
GCA_034384135	missing	missing	missing	22	cc22
GCA_034380175	missing	missing	missing	22	cc22
GCA_034379415	missing	missing	missing	22	cc22
GCA_034383375	missing	missing	missing	22	cc22
GCA_000288635	missing	missing	missing	22	cc22
GCA_000310465	missing	missing	missing	22	cc22
GCA_920937705	missing	missing	missing	22	cc22
GCA_034378985	missing	missing	missing	22	cc22
GCA_034381895	missing	missing	missing	22	cc22
GCA_034383075	missing	missing	missing	22	cc22
GCA_000831105	missing	missing	missing	22	cc22
GCA_000289055	missing	missing	missing	22	cc22
GCA_034383595	missing	missing	missing	22	cc22
GCA_000311145	missing	missing	missing	22	cc22
GCA_034381395	missing	missing	missing	22	cc22
GCA_000290115	missing	missing	missing	22	cc22
GCA_034340025	missing	Singapore	2015	1611	cc19
GCA_034620245	Homo sapiens	USA	2015	825	cc19
GCA_001018255	Homo sapiens	Denmark	2009	520	cc19
GCA_001164665	Homo sapiens	Czech Republic	2009	479	cc19
GCA_000290295	missing	missing	missing	447	cc19
GCA_034586775	Homo sapiens	USA	2015	347	cc19
GCA_034586935	Homo sapiens	USA	2016	347	cc19
GCA_034336825	Homo sapiens	Dominican Republic	2022	347	cc19
GCA_034336675	Homo sapiens	Dominican Republic	2022	347	cc19
GCA_034335425	Homo sapiens	Dominican Republic	2022	347	cc19
GCA_034641755	Homo sapiens	missing	1959	28	cc19
GCA_034641795	Homo sapiens	Central African Republic	2006	28	cc19
GCA_034641605	Homo sapiens	Madagascar	2006	28	cc19
GCA_001348615	Homo sapiens	Australia	2008	28	cc19
GCA_001130545	Homo sapiens	Bulgaria	2008	28	cc19
GCA_001016595	Homo sapiens	Spain	2008	28	cc19
GCA_001093745	Homo sapiens	Denmark	2009	28	cc19
GCA_014874935	Homo sapiens	France	2009	28	cc19
GCA_001015595	Homo sapiens	Italy	2009	28	cc19
GCA_034469345	Homo sapiens	Kenya	2011	28	cc19
GCA_034469965	Homo sapiens	Kenya	2011	28	cc19
GCA_034469885	Homo sapiens	Kenya	2011	28	cc19
GCA_034470285	Homo sapiens	Kenya	2011	28	cc19
GCA_034470965	Homo sapiens	Kenya	2011	28	cc19
GCA_034688845	Homo sapiens	Kenya	2011	28	cc19
GCA_034470905	Homo sapiens	Kenya	2011	28	cc19
GCA_034470305	Homo sapiens	Kenya	2011	28	cc19
GCA_034672725	Homo sapiens	Kenya	2011	28	cc19
GCA_034469145	Homo sapiens	Kenya	2012	28	cc19
GCA_034469185	Homo sapiens	Kenya	2012	28	cc19
GCA_034458185	Homo sapiens	Kenya	2012	28	cc19
GCA_034468265	Homo sapiens	Kenya	2012	28	cc19
GCA_034464525	Homo sapiens	Kenya	2012	28	cc19
GCA_034460585	Homo sapiens	Kenya	2012	28	cc19
GCA_034466825	Homo sapiens	Kenya	2012	28	cc19
GCA_034467345	Homo sapiens	Kenya	2012	28	cc19
GCA_034469285	Homo sapiens	Kenya	2012	28	cc19
GCA_034464475	Homo sapiens	Kenya	2012	28	cc19
GCA_034456665	Homo sapiens	Kenya	2012	28	cc19
GCA_034458585	Homo sapiens	Kenya	2012	28	cc19
GCA_034461065	Homo sapiens	Kenya	2012	28	cc19
GCA_034461365	Homo sapiens	Kenya	2012	28	cc19
GCA_034463545	Homo sapiens	Kenya	2012	28	cc19
GCA_034456835	Homo sapiens	Kenya	2012	28	cc19
GCA_034462105	Homo sapiens	Kenya	2012	28	cc19
GCA_022586025	Homo sapiens	Russia	2012	28	cc19
GCA_034453065	Homo sapiens	Kenya	2013	28	cc19
GCA_034455365	Homo sapiens	Kenya	2013	28	cc19
GCA_034452165	Homo sapiens	Kenya	2013	28	cc19
GCA_034451385	Homo sapiens	Kenya	2013	28	cc19
GCA_034451805	Homo sapiens	Kenya	2013	28	cc19
GCA_034454745	Homo sapiens	Kenya	2013	28	cc19
GCA_034455425	Homo sapiens	Kenya	2013	28	cc19
GCA_034448235	Homo sapiens	Kenya	2013	28	cc19
GCA_034451105	Homo sapiens	Kenya	2013	28	cc19
GCA_034454985	Homo sapiens	Kenya	2013	28	cc19
GCA_034451745	Homo sapiens	Kenya	2013	28	cc19
GCA_034451565	Homo sapiens	Kenya	2013	28	cc19
GCA_034454245	Homo sapiens	Kenya	2013	28	cc19
GCA_034593675	Homo sapiens	USA	2015	28	cc19
GCA_034608335	Homo sapiens	USA	2015	28	cc19
GCA_034603335	Homo sapiens	USA	2015	28	cc19
GCA_034613875	Homo sapiens	USA	2015	28	cc19
GCA_034594595	Homo sapiens	USA	2015	28	cc19
GCA_034605735	Homo sapiens	USA	2015	28	cc19
GCA_034619745	Homo sapiens	USA	2015	28	cc19
GCA_034622705	Homo sapiens	USA	2015	28	cc19
GCA_034612995	Homo sapiens	USA	2015	28	cc19
GCA_034596715	Homo sapiens	USA	2015	28	cc19
GCA_034616105	Homo sapiens	USA	2015	28	cc19
GCA_034504455	Homo sapiens	USA	2015	28	cc19
GCA_034611555	Homo sapiens	USA	2015	28	cc19
GCA_034608455	Homo sapiens	USA	2015	28	cc19
GCA_034600255	Homo sapiens	USA	2015	28	cc19
GCA_034602175	Homo sapiens	USA	2015	28	cc19
GCA_034611775	Homo sapiens	USA	2015	28	cc19
GCA_034595935	Homo sapiens	USA	2015	28	cc19
GCA_034594175	Homo sapiens	USA	2015	28	cc19
GCA_034600375	Homo sapiens	USA	2015	28	cc19
GCA_034604935	Homo sapiens	USA	2015	28	cc19
GCA_034609555	Homo sapiens	USA	2015	28	cc19
GCA_034613995	Homo sapiens	USA	2015	28	cc19
GCA_034606115	Homo sapiens	USA	2015	28	cc19
GCA_034593455	Homo sapiens	USA	2015	28	cc19
GCA_034589235	Homo sapiens	USA	2015	28	cc19
GCA_034604835	Homo sapiens	USA	2015	28	cc19
GCA_034612895	Homo sapiens	USA	2015	28	cc19
GCA_034589195	Homo sapiens	USA	2015	28	cc19
GCA_034595755	Homo sapiens	USA	2015	28	cc19
GCA_034600735	Homo sapiens	USA	2015	28	cc19
GCA_034609515	Homo sapiens	USA	2015	28	cc19
GCA_034611415	Homo sapiens	USA	2015	28	cc19
GCA_034601215	Homo sapiens	USA	2015	28	cc19
GCA_034590815	Homo sapiens	USA	2015	28	cc19
GCA_034612835	Homo sapiens	USA	2015	28	cc19
GCA_034610395	Homo sapiens	USA	2015	28	cc19
GCA_034609975	Homo sapiens	USA	2015	28	cc19
GCA_034612115	Homo sapiens	USA	2015	28	cc19
GCA_034605935	Homo sapiens	USA	2015	28	cc19
GCA_034618455	Homo sapiens	USA	2015	28	cc19
GCA_034625385	Homo sapiens	USA	2015	28	cc19
GCA_034620265	Homo sapiens	USA	2015	28	cc19
GCA_034588335	Homo sapiens	USA	2015	28	cc19
GCA_034592895	Homo sapiens	USA	2015	28	cc19
GCA_034602735	Homo sapiens	USA	2015	28	cc19
GCA_034617895	Homo sapiens	USA	2015	28	cc19
GCA_005233935	Homo sapiens	France	2016	28	cc19
GCA_034528105	Homo sapiens	USA	2016	28	cc19
GCA_034634235	Homo sapiens	USA	2016	28	cc19
GCA_034502555	Homo sapiens	USA	2016	28	cc19
GCA_034581195	Homo sapiens	USA	2016	28	cc19
GCA_034552415	Homo sapiens	USA	2016	28	cc19
GCA_034578835	Homo sapiens	USA	2016	28	cc19
GCA_034583475	Homo sapiens	USA	2016	28	cc19
GCA_034526615	Homo sapiens	USA	2016	28	cc19
GCA_034585695	Homo sapiens	USA	2016	28	cc19
GCA_034583755	Homo sapiens	USA	2016	28	cc19
GCA_034504255	Homo sapiens	USA	2016	28	cc19
GCA_034582355	Homo sapiens	USA	2016	28	cc19
GCA_034529215	Homo sapiens	USA	2016	28	cc19
GCA_034499695	Homo sapiens	USA	2016	28	cc19
GCA_034529455	Homo sapiens	USA	2016	28	cc19
GCA_034523855	Homo sapiens	USA	2016	28	cc19
GCA_034499235	Homo sapiens	USA	2016	28	cc19
GCA_034552215	Homo sapiens	USA	2016	28	cc19
GCA_034531645	Homo sapiens	USA	2016	28	cc19
GCA_034582315	Homo sapiens	USA	2016	28	cc19
GCA_034586135	Homo sapiens	USA	2016	28	cc19
GCA_034526115	Homo sapiens	USA	2016	28	cc19
GCA_034528915	Homo sapiens	USA	2016	28	cc19
GCA_034584755	Homo sapiens	USA	2016	28	cc19
GCA_034582875	Homo sapiens	USA	2016	28	cc19
GCA_034529095	Homo sapiens	USA	2016	28	cc19
GCA_034528235	Homo sapiens	USA	2016	28	cc19
GCA_034587875	Homo sapiens	USA	2016	28	cc19
GCA_034584455	Homo sapiens	USA	2016	28	cc19
GCA_034580475	Homo sapiens	USA	2016	28	cc19
GCA_034517145	Homo sapiens	USA	2016	28	cc19
GCA_034578955	Homo sapiens	USA	2016	28	cc19
GCA_034584735	Homo sapiens	USA	2016	28	cc19
GCA_034583435	Homo sapiens	USA	2016	28	cc19
GCA_034503615	Homo sapiens	USA	2016	28	cc19
GCA_034517025	Homo sapiens	USA	2016	28	cc19
GCA_034502155	Homo sapiens	USA	2016	28	cc19
GCA_034634365	Homo sapiens	USA	2016	28	cc19
GCA_034527635	Homo sapiens	USA	2016	28	cc19
GCA_034531685	Homo sapiens	USA	2016	28	cc19
GCA_034528635	Homo sapiens	USA	2016	28	cc19
GCA_034552375	Homo sapiens	USA	2016	28	cc19
GCA_034578755	Homo sapiens	USA	2016	28	cc19
GCA_034513885	Homo sapiens	USA	2017	28	cc19
GCA_034512995	Homo sapiens	USA	2017	28	cc19
GCA_034513095	Homo sapiens	USA	2017	28	cc19
GCA_034514205	Homo sapiens	USA	2017	28	cc19
GCA_034511715	Homo sapiens	USA	2017	28	cc19
GCA_034514815	Homo sapiens	USA	2017	28	cc19
GCA_034513975	Homo sapiens	USA	2017	28	cc19
GCA_034515505	Homo sapiens	USA	2017	28	cc19
GCA_034515325	Homo sapiens	USA	2017	28	cc19
GCA_030218095	Homo sapiens	USA	2017	28	cc19
GCA_034646195	Homo sapiens	Denmark	2018	28	cc19
GCA_034646435	Homo sapiens	Denmark	2018	28	cc19
GCA_034645815	Homo sapiens	Denmark	2018	28	cc19
GCA_033802965	Homo sapiens	Spain	2022	28	cc19
GCA_034416295	Homo sapiens	USA	2022	28	cc19
GCA_034416175	Homo sapiens	USA	2022	28	cc19
GCA_034453845	Homo sapiens	Ireland	2023	28	cc19
GCA_034453865	Homo sapiens	Ireland	2023	28	cc19
GCA_034344625	Homo sapiens	Singapore	2001	28	cc19
GCA_034346945	Homo sapiens	Singapore	2003	28	cc19
GCA_034347825	Homo sapiens	Singapore	2003	28	cc19
GCA_034343945	Homo sapiens	Singapore	2003	28	cc19
GCA_034345405	Homo sapiens	Singapore	2004	28	cc19
GCA_034351545	Homo sapiens	Singapore	2008	28	cc19
GCA_034351625	Homo sapiens	Singapore	2008	28	cc19
GCA_034381675	Homo sapiens	USA	2009	28	cc19
GCA_034352505	Homo sapiens	Singapore	2009	28	cc19
GCA_034347585	Homo sapiens	Singapore	2015	28	cc19
GCA_027863475	Homo sapiens	China	2017	28	cc19
GCA_037079295	Homo sapiens	China	2021	28	cc19
GCA_013328665	missing	Serbia	2018	28	cc19
GCA_013373665	missing	Serbia	2018	28	cc19
GCA_013325805	missing	Serbia	2018	28	cc19
GCA_034336445	Homo sapiens	Dominican Republic	2022	28	cc19
GCA_034336085	Homo sapiens	Dominican Republic	2022	28	cc19
GCA_034336345	Homo sapiens	Dominican Republic	2022	28	cc19
GCA_034335795	Homo sapiens	Dominican Republic	2022	28	cc19
GCA_034335705	Homo sapiens	Dominican Republic	2022	28	cc19
GCA_034449085	Homo sapiens	Kenya	missing	28	cc19
GCA_009934045	Homo sapiens	missing	missing	28	cc19
GCA_022586165	Homo sapiens	Russia	missing	28	cc19
GCA_000322905	Homo sapiens	missing	missing	28	cc19
GCA_034380195	missing	missing	missing	28	cc19
GCA_034381655	missing	missing	missing	28	cc19
GCA_920938825	missing	missing	missing	28	cc19
GCA_034383875	missing	missing	missing	28	cc19
GCA_034383295	missing	missing	missing	28	cc19
GCA_920984555	missing	missing	missing	28	cc19
GCA_034379245	missing	missing	missing	28	cc19
GCA_034379595	missing	missing	missing	28	cc19
GCA_920938265	missing	missing	missing	28	cc19
GCA_034383395	missing	missing	missing	28	cc19
GCA_034382155	missing	missing	missing	28	cc19
GCA_034380265	missing	missing	missing	28	cc19
GCA_000288195	missing	missing	missing	28	cc19
GCA_034380335	missing	missing	missing	28	cc19
GCA_920938405	missing	missing	missing	28	cc19
GCA_000289975	missing	missing	missing	28	cc19
GCA_000311165	missing	missing	missing	28	cc19
GCA_034380715	missing	missing	missing	28	cc19
GCA_920938345	missing	missing	missing	28	cc19
GCA_034382675	missing	missing	missing	28	cc19
GCA_034378865	missing	missing	missing	28	cc19
GCA_920939105	missing	missing	missing	28	cc19
GCA_920939055	missing	missing	missing	28	cc19
GCA_920939195	missing	missing	missing	28	cc19
GCA_034379345	missing	missing	missing	28	cc19
GCA_034378945	missing	missing	missing	28	cc19
GCA_034380675	missing	missing	missing	28	cc19
GCA_034378685	missing	missing	missing	28	cc19
GCA_034641775	Homo sapiens	USA	1956	19	cc19
GCA_034612555	Homo sapiens	USA	2015	19	cc19
GCA_034512895	Homo sapiens	USA	2017	19	cc19
GCA_900459285	missing	missing	1976	19	cc19
GCA_000310845	missing	missing	missing	19	cc19
GCA_000288735	missing	missing	missing	19	cc19
GCA_920938095	missing	missing	missing	19	cc19
GCA_900073615	Bovine	Portugal	2011	1619	cc17
GCA_001018015	Bovine	USA	1999	1617	cc17
GCA_000322585	Bovine	missing	missing	1617	cc17
GCA_900459015	Bovine	United Kingdom	1941	1310	cc17
GCA_900636375	missing	United Kingdom	missing	1310	cc17
GCA_900458975	missing	missing	1949	64	cc17
GCA_900074095	Bovine	Portugal	2002	61	cc17
GCA_900074075	Bovine	Portugal	2002	61	cc17
GCA_900074115	Bovine	Portugal	2002	61	cc17
GCA_900074035	Bovine	Portugal	2002	61	cc17
GCA_900074055	Bovine	Portugal	2003	61	cc17
GCA_900074045	Bovine	Portugal	2003	61	cc17
GCA_900073465	Bovine	Portugal	2011	61	cc17
GCA_900073595	Bovine	Portugal	2011	61	cc17
GCA_900074025	Bovine	Portugal	2011	61	cc17
GCA_900073655	Bovine	Portugal	2012	61	cc17
GCA_900073635	Bovine	Portugal	2012	61	cc17
GCA_900073625	Bovine	Portugal	2012	61	cc17
GCA_900073355	Bovine	Portugal	2012	61	cc17
GCA_900073485	Bovine	Portugal	2012	61	cc17
GCA_900073695	Bovine	Portugal	2012	61	cc17
GCA_900073675	Bovine	Portugal	2012	61	cc17
GCA_900073405	Bovine	Portugal	2012	61	cc17
GCA_900073715	Bovine	Portugal	2012	61	cc17
GCA_900073645	Bovine	Portugal	2012	61	cc17
GCA_900073455	Bovine	Portugal	2012	61	cc17
GCA_900073665	Bovine	Portugal	2012	61	cc17
GCA_900073425	Bovine	Portugal	2013	61	cc17
GCA_900073415	Bovine	Portugal	2013	61	cc17
GCA_900073605	Bovine	Portugal	2013	61	cc17
GCA_900073185	Bovine	Portugal	2013	61	cc17
GCA_900073745	Bovine	Portugal	2013	61	cc17
GCA_900073815	Bovine	Portugal	2013	61	cc17
GCA_900073755	Bovine	Portugal	2013	61	cc17
GCA_900073345	Bovine	Portugal	2013	61	cc17
GCA_900073535	Bovine	Portugal	2013	61	cc17
GCA_900073575	Bovine	Portugal	2013	61	cc17
GCA_900073285	Bovine	Portugal	2013	61	cc17
GCA_900073495	Bovine	Portugal	2013	61	cc17
GCA_900073325	Bovine	Portugal	2013	61	cc17
GCA_900073165	Bovine	Portugal	2013	61	cc17
GCA_900073215	Bovine	Portugal	2013	61	cc17
GCA_900073765	Bovine	Portugal	2013	61	cc17
GCA_900073235	Bovine	Portugal	2013	61	cc17
GCA_900073225	Bovine	Portugal	2013	61	cc17
GCA_900073445	Bovine	Portugal	2013	61	cc17
GCA_900073725	Bovine	Portugal	2013	61	cc17
GCA_900078265	Bovine	Portugal	2013	61	cc17
GCA_900073525	Bovine	Portugal	2013	61	cc17
GCA_900073565	Bovine	Portugal	2013	61	cc17
GCA_900073275	Bovine	Portugal	2014	61	cc17
GCA_900073245	Bovine	Portugal	2014	61	cc17
GCA_900073435	Bovine	Portugal	2014	61	cc17
GCA_900073365	Bovine	Portugal	2014	61	cc17
GCA_900073135	Bovine	Portugal	2014	61	cc17
GCA_900459005	missing	missing	1949	61	cc17
GCA_900459235	missing	missing	1949	61	cc17
GCA_000322825	Bovine	missing	missing	61	cc17
GCA_000322565	Bovine	missing	missing	61	cc17
GCA_034597035	Homo sapiens	USA	2015	17	cc17
GCA_901875485	missing	missing	missing	2092	cc12
GCA_034516055	Homo sapiens	USA	2017	1223	cc12
GCA_034510735	Homo sapiens	USA	2015	1110	cc12
GCA_034499735	Homo sapiens	USA	2016	1086	cc12
GCA_034608435	Homo sapiens	USA	2015	983	cc12
GCA_034623825	Homo sapiens	USA	2015	844	cc12
GCA_001348535	Homo sapiens	Australia	2008	652	cc12
GCA_034339185	missing	Singapore	2015	652	cc12
GCA_034625805	Homo sapiens	USA	2015	652	cc12
GCA_034615015	Homo sapiens	USA	2015	652	cc12
GCA_034625185	Homo sapiens	USA	2015	652	cc12
GCA_034622465	Homo sapiens	USA	2015	652	cc12
GCA_034619825	Homo sapiens	USA	2015	652	cc12
GCA_034349545	Homo sapiens	Laos	2006	652	cc12
GCA_027862735	Homo sapiens	China	2018	652	cc12
GCA_009934315	Homo sapiens	missing	missing	652	cc12
GCA_920939215	missing	missing	missing	652	cc12
GCA_000310385	missing	missing	missing	590	cc12
GCA_000322845	missing	missing	missing	590	cc12
GCA_014874975	Homo sapiens	France	2009	509	cc12
GCA_034673285	Homo sapiens	USA	2015	509	cc12
GCA_034623225	Homo sapiens	USA	2015	509	cc12
GCA_001074585	Homo sapiens	USA	missing	509	cc12
GCA_920937665	missing	missing	missing	104	cc12
GCA_001016895	Homo sapiens	Spain	2008	12	cc12
GCA_001098005	Homo sapiens	Bulgaria	2009	12	cc12
GCA_001018245	Homo sapiens	Denmark	2009	12	cc12
GCA_001016525	Homo sapiens	United Kingdom	2009	12	cc12
GCA_001015505	Homo sapiens	United Kingdom	2009	12	cc12
GCA_002239205	Homo sapiens	France	2011	12	cc12
GCA_034593115	Homo sapiens	USA	2015	12	cc12
GCA_034606195	Homo sapiens	USA	2015	12	cc12
GCA_034625505	Homo sapiens	USA	2015	12	cc12
GCA_034618315	Homo sapiens	USA	2015	12	cc12
GCA_034603075	Homo sapiens	USA	2015	12	cc12
GCA_034601435	Homo sapiens	USA	2015	12	cc12
GCA_034620205	Homo sapiens	USA	2015	12	cc12
GCA_034618325	Homo sapiens	USA	2015	12	cc12
GCA_034591435	Homo sapiens	USA	2015	12	cc12
GCA_034600475	Homo sapiens	USA	2015	12	cc12
GCA_034588995	Homo sapiens	USA	2015	12	cc12
GCA_034624285	Homo sapiens	USA	2015	12	cc12
GCA_034624865	Homo sapiens	USA	2015	12	cc12
GCA_034602395	Homo sapiens	USA	2015	12	cc12
GCA_034594855	Homo sapiens	USA	2015	12	cc12
GCA_034613435	Homo sapiens	USA	2015	12	cc12
GCA_034601075	Homo sapiens	USA	2015	12	cc12
GCA_034625665	Homo sapiens	USA	2015	12	cc12
GCA_034617255	Homo sapiens	USA	2015	12	cc12
GCA_034510655	Homo sapiens	USA	2016	12	cc12
GCA_034523995	Homo sapiens	USA	2016	12	cc12
GCA_034551875	Homo sapiens	USA	2016	12	cc12
GCA_034579755	Homo sapiens	USA	2016	12	cc12
GCA_034527295	Homo sapiens	USA	2016	12	cc12
GCA_034504795	Homo sapiens	USA	2016	12	cc12
GCA_034501915	Homo sapiens	USA	2016	12	cc12
GCA_034516745	Homo sapiens	USA	2016	12	cc12
GCA_034583135	Homo sapiens	USA	2016	12	cc12
GCA_034582435	Homo sapiens	USA	2016	12	cc12
GCA_034580635	Homo sapiens	USA	2016	12	cc12
GCA_034414095	Homo sapiens	Israel	2017	12	cc12
GCA_034513825	Homo sapiens	USA	2017	12	cc12
GCA_034646535	Homo sapiens	Denmark	2018	12	cc12
GCA_034646495	Homo sapiens	Denmark	2018	12	cc12
GCA_034475985	Homo sapiens	Ireland	2023	12	cc12
GCA_034345105	Homo sapiens	Singapore	2004	12	cc12
GCA_034347785	Homo sapiens	Singapore	2015	12	cc12
GCA_034645075	Homo sapiens	Australia	2020	12	cc12
GCA_025938465	Homo sapiens	USA	2012	12	cc12
GCA_022586155	Homo sapiens	Russia	missing	12	cc12
GCA_000322485	Homo sapiens	missing	missing	12	cc12
GCA_920938925	missing	missing	missing	12	cc12
GCA_920938475	missing	missing	missing	12	cc12
GCA_920937945	missing	missing	missing	12	cc12
GCA_034382355	missing	missing	missing	12	cc12
GCA_000290415	missing	missing	missing	12	cc12
GCA_034382495	missing	missing	missing	12	cc12
GCA_920937865	missing	missing	missing	12	cc12
GCA_920937725	missing	missing	missing	12	cc12
GCA_920938515	missing	missing	missing	12	cc12
GCA_920939115	missing	missing	missing	12	cc12
GCA_034379105	missing	missing	missing	12	cc12
GCA_034639655	Homo sapiens	France	1998	10	cc12
GCA_029530205	Homo sapiens	China	2001	10	cc12
GCA_000826025	Homo sapiens	Madagascar	2007	10	cc12
GCA_001147165	Homo sapiens	Czech Republic	2009	10	cc12
GCA_014875305	Homo sapiens	France	2009	10	cc12
GCA_014875705	Homo sapiens	France	2009	10	cc12
GCA_034467765	Homo sapiens	Kenya	2012	10	cc12
GCA_034458885	Homo sapiens	Kenya	2012	10	cc12
GCA_034460865	Homo sapiens	Kenya	2012	10	cc12
GCA_034458465	Homo sapiens	Kenya	2012	10	cc12
GCA_034448635	Homo sapiens	Kenya	2012	10	cc12
GCA_034467725	Homo sapiens	Kenya	2012	10	cc12
GCA_034463325	Homo sapiens	Kenya	2012	10	cc12
GCA_034468925	Homo sapiens	Kenya	2012	10	cc12
GCA_034461005	Homo sapiens	Kenya	2012	10	cc12
GCA_034479675	Homo sapiens	Kenya	2012	10	cc12
GCA_034462165	Homo sapiens	Kenya	2012	10	cc12
GCA_034461505	Homo sapiens	Kenya	2012	10	cc12
GCA_034460485	Homo sapiens	Kenya	2012	10	cc12
GCA_034456605	Homo sapiens	Kenya	2012	10	cc12
GCA_034458565	Homo sapiens	Kenya	2012	10	cc12
GCA_034465285	Homo sapiens	Kenya	2012	10	cc12
GCA_034458685	Homo sapiens	Kenya	2012	10	cc12
GCA_034465225	Homo sapiens	Kenya	2012	10	cc12
GCA_034468445	Homo sapiens	Kenya	2012	10	cc12
GCA_034459245	Homo sapiens	Kenya	2012	10	cc12
GCA_034461375	Homo sapiens	Kenya	2012	10	cc12
GCA_034448695	Homo sapiens	Kenya	2012	10	cc12
GCA_034459345	Homo sapiens	Kenya	2012	10	cc12
GCA_034453085	Homo sapiens	Kenya	2013	10	cc12
GCA_034452225	Homo sapiens	Kenya	2013	10	cc12
GCA_034454145	Homo sapiens	Kenya	2013	10	cc12
GCA_034452505	Homo sapiens	Kenya	2013	10	cc12
GCA_034451305	Homo sapiens	Kenya	2013	10	cc12
GCA_034452045	Homo sapiens	Kenya	2013	10	cc12
GCA_034455885	Homo sapiens	Kenya	2013	10	cc12
GCA_034454965	Homo sapiens	Kenya	2013	10	cc12
GCA_034452105	Homo sapiens	Kenya	2013	10	cc12
GCA_034454945	Homo sapiens	Kenya	2013	10	cc12
GCA_034451505	Homo sapiens	Kenya	2013	10	cc12
GCA_034450545	Homo sapiens	Kenya	2013	10	cc12
GCA_034642835	Homo sapiens	Ethiopia	2015	10	cc12
GCA_034642815	Homo sapiens	Ethiopia	2015	10	cc12
GCA_034642535	Homo sapiens	Ethiopia	2015	10	cc12
GCA_034642045	Homo sapiens	Ethiopia	2015	10	cc12
GCA_034642555	Homo sapiens	Ethiopia	2015	10	cc12
GCA_034642575	Homo sapiens	Ethiopia	2015	10	cc12
GCA_034588815	Homo sapiens	USA	2015	10	cc12
GCA_034598535	Homo sapiens	USA	2015	10	cc12
GCA_034610635	Homo sapiens	USA	2015	10	cc12
GCA_034596795	Homo sapiens	USA	2015	10	cc12
GCA_034622805	Homo sapiens	USA	2015	10	cc12
GCA_003288055	Homo sapiens	China	2016	10	cc12
GCA_034582685	Homo sapiens	USA	2016	10	cc12
GCA_034503895	Homo sapiens	USA	2016	10	cc12
GCA_034587815	Homo sapiens	USA	2016	10	cc12
GCA_034500435	Homo sapiens	USA	2016	10	cc12
GCA_034502935	Homo sapiens	USA	2016	10	cc12
GCA_034645995	Homo sapiens	Denmark	2018	10	cc12
GCA_034645155	Homo sapiens	Denmark	2018	10	cc12
GCA_003640725	Homo sapiens	India	2018	10	cc12
GCA_034353065	Homo sapiens	Singapore	2010	10	cc12
GCA_037242635	missing	China	2021	10	cc12
GCA_037093945	missing	China	2021	10	cc12
GCA_030218295	Homo sapiens	USA	missing	10	cc12
GCA_034392075	missing	missing	missing	10	cc12
GCA_034392335	missing	missing	missing	10	cc12
GCA_000290455	missing	missing	missing	10	cc12
GCA_000288315	missing	missing	missing	10	cc12
GCA_920938485	missing	missing	missing	9	cc12
GCA_034581135	Homo sapiens	USA	2016	8	cc12
GCA_034580875	Homo sapiens	USA	2016	8	cc12
GCA_034645295	Homo sapiens	Denmark	2018	8	cc12
GCA_034644495	Homo sapiens	Canada	2020	8	cc12
GCA_034392315	missing	missing	missing	1274	cc1
GCA_034391935	missing	missing	missing	1274	cc1
GCA_034583815	Homo sapiens	USA	2016	1053	cc1
GCA_034590135	Homo sapiens	USA	2015	941	cc1
GCA_034605755	Homo sapiens	USA	2015	941	cc1
GCA_034625425	Homo sapiens	USA	2015	847	cc1
GCA_034611795	Homo sapiens	USA	2015	847	cc1
GCA_034347945	Homo sapiens	Singapore	2015	760	cc1
GCA_034348605	Homo sapiens	Singapore	2015	760	cc1
GCA_034348525	Homo sapiens	Singapore	2015	760	cc1
GCA_034348445	Homo sapiens	Singapore	2015	760	cc1
GCA_034349205	Homo sapiens	Singapore	2015	760	cc1
GCA_034334645	Homo sapiens	Japan	2023	676	cc1
GCA_034345765	Homo sapiens	Singapore	2013	167	cc1
GCA_034347025	Homo sapiens	Singapore	2015	167	cc1
GCA_034354025	Homo sapiens	Singapore	2012	14	cc1
GCA_034354635	Homo sapiens	Singapore	2013	3	cc1
GCA_027861655	Homo sapiens	China	2021	3	cc1
GCA_920937785	missing	missing	missing	3	cc1
GCA_900073805	Bovine	Portugal	2002	2	cc1
GCA_034641935	Bovine	Spain	2005	2	cc1
GCA_001124925	Homo sapiens	Germany	2008	2	cc1
GCA_003859515	Homo sapiens	Kenya	2008	2	cc1
GCA_034469825	Homo sapiens	Kenya	2011	2	cc1
GCA_034471765	Homo sapiens	Kenya	2012	2	cc1
GCA_034453765	Homo sapiens	Kenya	2013	2	cc1
GCA_034453505	Homo sapiens	Kenya	2013	2	cc1
GCA_034453705	Homo sapiens	Kenya	2013	2	cc1
GCA_034454675	Homo sapiens	Kenya	2013	2	cc1
GCA_034452285	Homo sapiens	Kenya	2013	2	cc1
GCA_034595895	Homo sapiens	USA	2015	2	cc1
GCA_034586875	Homo sapiens	USA	2015	2	cc1
GCA_034604105	Homo sapiens	USA	2015	2	cc1
GCA_034591975	Homo sapiens	USA	2015	2	cc1
GCA_034613215	Homo sapiens	USA	2015	2	cc1
GCA_034510035	Homo sapiens	USA	2016	2	cc1
GCA_034500695	Homo sapiens	USA	2016	2	cc1
GCA_034524835	Homo sapiens	USA	2016	2	cc1
GCA_034516525	Homo sapiens	USA	2017	2	cc1
GCA_034645895	Homo sapiens	Denmark	2018	2	cc1
GCA_034645915	Homo sapiens	Denmark	2018	2	cc1
GCA_003382445	Homo sapiens	Canada	2010	2	cc1
GCA_900074615	Bovine	Spain	missing	2	cc1
GCA_900074655	Bovine	Spain	missing	2	cc1
GCA_900074575	Bovine	Spain	missing	2	cc1
GCA_900074585	Bovine	Spain	missing	2	cc1
GCA_900074495	Bovine	Spain	missing	2	cc1
GCA_900074595	Bovine	Spain	missing	2	cc1
GCA_900074605	Bovine	Spain	missing	2	cc1
GCA_900074545	Bovine	Spain	missing	2	cc1
GCA_034381995	missing	missing	missing	2	cc1
GCA_034390195	missing	missing	missing	2	cc1
GCA_000290475	missing	missing	missing	2	cc1
GCA_000288955	missing	missing	missing	2	cc1
GCA_920938995	missing	missing	missing	2	cc1
GCA_000288355	missing	missing	missing	2	cc1
GCA_029529135	Homo sapiens	China	2007	1	cc1
GCA_029529405	Homo sapiens	China	2008	1	cc1
GCA_029529375	Homo sapiens	China	2008	1	cc1
GCA_014875475	Homo sapiens	France	2009	1	cc1
GCA_034469625	Homo sapiens	Kenya	2011	1	cc1
GCA_029530055	Homo sapiens	China	2012	1	cc1
GCA_025938345	Homo sapiens	USA	2012	1	cc1
GCA_029527285	Homo sapiens	China	2013	1	cc1
GCA_034446925	Homo sapiens	Canada	2014	1	cc1
GCA_032575815	missing	USA	2014	1	cc1
GCA_034618075	Homo sapiens	USA	2015	1	cc1
GCA_034589795	Homo sapiens	USA	2015	1	cc1
GCA_034603895	Homo sapiens	USA	2015	1	cc1
GCA_034604255	Homo sapiens	USA	2015	1	cc1
GCA_034591775	Homo sapiens	USA	2015	1	cc1
GCA_034606975	Homo sapiens	USA	2015	1	cc1
GCA_034606615	Homo sapiens	USA	2015	1	cc1
GCA_034621165	Homo sapiens	USA	2015	1	cc1
GCA_034616575	Homo sapiens	USA	2015	1	cc1
GCA_034601395	Homo sapiens	USA	2015	1	cc1
GCA_034590555	Homo sapiens	USA	2015	1	cc1
GCA_034596675	Homo sapiens	USA	2015	1	cc1
GCA_034595195	Homo sapiens	USA	2015	1	cc1
GCA_034590515	Homo sapiens	USA	2015	1	cc1
GCA_034606415	Homo sapiens	USA	2015	1	cc1
GCA_034592275	Homo sapiens	USA	2015	1	cc1
GCA_034606955	Homo sapiens	USA	2015	1	cc1
GCA_034617275	Homo sapiens	USA	2015	1	cc1
GCA_034586835	Homo sapiens	USA	2015	1	cc1
GCA_034615655	Homo sapiens	USA	2015	1	cc1
GCA_034608655	Homo sapiens	USA	2015	1	cc1
GCA_034673125	Homo sapiens	USA	2015	1	cc1
GCA_034595955	Homo sapiens	USA	2015	1	cc1
GCA_034592375	Homo sapiens	USA	2015	1	cc1
GCA_034673165	Homo sapiens	USA	2015	1	cc1
GCA_034613415	Homo sapiens	USA	2015	1	cc1
GCA_034601295	Homo sapiens	USA	2015	1	cc1
GCA_034616955	Homo sapiens	USA	2015	1	cc1
GCA_034603955	Homo sapiens	USA	2015	1	cc1
GCA_034612015	Homo sapiens	USA	2015	1	cc1
GCA_034624625	Homo sapiens	USA	2015	1	cc1
GCA_034600515	Homo sapiens	USA	2015	1	cc1
GCA_034600975	Homo sapiens	USA	2015	1	cc1
GCA_034593235	Homo sapiens	USA	2015	1	cc1
GCA_034622315	Homo sapiens	USA	2015	1	cc1
GCA_034624375	Homo sapiens	USA	2015	1	cc1
GCA_034616255	Homo sapiens	USA	2015	1	cc1
GCA_034586295	Homo sapiens	USA	2016	1	cc1
GCA_034634315	Homo sapiens	USA	2016	1	cc1
GCA_034587535	Homo sapiens	USA	2016	1	cc1
GCA_034586915	Homo sapiens	USA	2016	1	cc1
GCA_034527215	Homo sapiens	USA	2016	1	cc1
GCA_034528195	Homo sapiens	USA	2016	1	cc1
GCA_034580675	Homo sapiens	USA	2016	1	cc1
GCA_034522595	Homo sapiens	USA	2016	1	cc1
GCA_034499795	Homo sapiens	USA	2016	1	cc1
GCA_034516685	Homo sapiens	USA	2016	1	cc1
GCA_034583075	Homo sapiens	USA	2016	1	cc1
GCA_034586515	Homo sapiens	USA	2016	1	cc1
GCA_034587975	Homo sapiens	USA	2016	1	cc1
GCA_034529015	Homo sapiens	USA	2016	1	cc1
GCA_034499455	Homo sapiens	USA	2016	1	cc1
GCA_034582155	Homo sapiens	USA	2016	1	cc1
GCA_034524095	Homo sapiens	USA	2016	1	cc1
GCA_034587415	Homo sapiens	USA	2016	1	cc1
GCA_034524055	Homo sapiens	USA	2016	1	cc1
GCA_034501375	Homo sapiens	USA	2016	1	cc1
GCA_034526435	Homo sapiens	USA	2016	1	cc1
GCA_034516765	Homo sapiens	USA	2016	1	cc1
GCA_034587935	Homo sapiens	USA	2016	1	cc1
GCA_034524655	Homo sapiens	USA	2016	1	cc1
GCA_034503155	Homo sapiens	USA	2016	1	cc1
GCA_034580435	Homo sapiens	USA	2016	1	cc1
GCA_034672825	Homo sapiens	USA	2016	1	cc1
GCA_034517505	Homo sapiens	USA	2016	1	cc1
GCA_009771345	Homo sapiens	Taiwan	2017	1	cc1
GCA_034513745	Homo sapiens	USA	2017	1	cc1
GCA_029524315	Homo sapiens	China	2019	1	cc1
GCA_034414535	Homo sapiens	China	2020	1	cc1
GCA_003382425	Homo sapiens	Canada	2004	1	cc1
GCA_003382435	Homo sapiens	Canada	2004	1	cc1
GCA_034350445	Homo sapiens	Singapore	2006	1	cc1
GCA_034350885	Homo sapiens	Singapore	2006	1	cc1
GCA_034351285	Homo sapiens	Singapore	2007	1	cc1
GCA_034351265	Homo sapiens	Singapore	2007	1	cc1
GCA_034352265	Homo sapiens	Singapore	2009	1	cc1
GCA_034351965	Homo sapiens	Singapore	2009	1	cc1
GCA_034379305	Homo sapiens	USA	2009	1	cc1
GCA_034352225	Homo sapiens	Singapore	2009	1	cc1
GCA_034352545	Homo sapiens	Singapore	2010	1	cc1
GCA_034352865	Homo sapiens	Singapore	2010	1	cc1
GCA_034353125	Homo sapiens	Singapore	2011	1	cc1
GCA_034353325	Homo sapiens	Singapore	2011	1	cc1
GCA_034353345	Homo sapiens	Singapore	2011	1	cc1
GCA_034353795	Homo sapiens	Singapore	2011	1	cc1
GCA_034354075	Homo sapiens	Singapore	2012	1	cc1
GCA_034369705	Homo sapiens	Singapore	2012	1	cc1
GCA_034354315	Homo sapiens	Singapore	2012	1	cc1
GCA_034354415	Homo sapiens	Singapore	2012	1	cc1
GCA_034354535	Homo sapiens	Singapore	2013	1	cc1
GCA_034345585	Homo sapiens	Singapore	2013	1	cc1
GCA_034346185	Homo sapiens	Singapore	2014	1	cc1
GCA_034346405	Homo sapiens	Singapore	2014	1	cc1
GCA_034346545	Homo sapiens	Singapore	2014	1	cc1
GCA_034346645	Homo sapiens	Singapore	2014	1	cc1
GCA_034347545	Homo sapiens	Singapore	2015	1	cc1
GCA_034347705	Homo sapiens	Singapore	2015	1	cc1
GCA_034349185	Homo sapiens	Singapore	2015	1	cc1
GCA_034349165	Homo sapiens	Singapore	2015	1	cc1
GCA_034348645	Homo sapiens	Singapore	2015	1	cc1
GCA_034348665	Homo sapiens	Singapore	2015	1	cc1
GCA_034348925	Homo sapiens	Singapore	2015	1	cc1
GCA_034349325	Homo sapiens	Singapore	2015	1	cc1
GCA_034349305	Homo sapiens	Singapore	2015	1	cc1
GCA_034349345	Homo sapiens	Singapore	2015	1	cc1
GCA_020786775	Homo sapiens	China	2018	1	cc1
GCA_037081635	Homo sapiens	China	2022	1	cc1
GCA_030214175	Homo sapiens	USA	2013	1	cc1
GCA_034335605	Homo sapiens	Dominican Republic	2022	1	cc1
GCA_034336785	Homo sapiens	Dominican Republic	2022	1	cc1
GCA_034336405	Homo sapiens	Dominican Republic	2022	1	cc1
GCA_034335465	Homo sapiens	Dominican Republic	2022	1	cc1
GCA_034336125	Homo sapiens	Dominican Republic	2022	1	cc1
GCA_034336525	Homo sapiens	Dominican Republic	2022	1	cc1
GCA_023149235	Homo sapiens	Sri Lanka	missing	1	cc1
GCA_030216985	Homo sapiens	USA	missing	1	cc1
GCA_920939225	missing	missing	missing	1	cc1
GCA_034383655	missing	missing	missing	1	cc1
GCA_920938665	missing	missing	missing	1	cc1
GCA_034380115	missing	missing	missing	1	cc1
GCA_000289615	missing	missing	missing	1	cc1
GCA_034336975	Homo sapiens	Dominican Republic	2022	2116	NA
GCA_034336745	Homo sapiens	Dominican Republic	2022	2115	NA
GCA_029625275	missing	missing	2021	1878	NA
GCA_014895495	Bos taurus	Argentina	2018	1640	NA
GCA_000323165	missing	missing	missing	1618	NA
GCA_000323105	missing	missing	missing	1618	NA
GCA_949789875	Bos taurus	Sweden	1967	1514	NA
GCA_002135525	Camelus dromedarius	Kenya	2001	615	NA
GCA_034639295	Cow	Switzerland	2017	591	NA
GCA_034639275	Cow	Switzerland	2017	591	NA
GCA_034639355	Cow	Switzerland	2017	591	NA
GCA_034639245	Cow	Switzerland	2017	591	NA
GCA_034639335	Cow	Switzerland	2017	591	NA
GCA_034639315	Cow	Switzerland	2017	591	NA
GCA_034639385	Cow	Switzerland	2018	591	NA
GCA_034639425	Cow	Switzerland	2018	591	NA
GCA_034639405	Cow	Switzerland	2018	591	NA
GCA_014875295	Homo sapiens	France	2009	569	NA
GCA_034523515	Homo sapiens	USA	2016	569	NA
GCA_034644755	Homo sapiens	France	2020	569	NA
GCA_000322785	Bovine	missing	missing	490	NA
GCA_001018495	Bovine	USA	1999	489	NA
GCA_034642115	Homo sapiens	Nigeria	2019	486	NA
GCA_001018005	Bovine	USA	1999	415	NA
GCA_000323125	missing	missing	missing	415	NA
GCA_034592675	Homo sapiens	USA	2015	130	NA
GCA_034623465	Homo sapiens	USA	2015	130	NA
GCA_019794045	Cow	China	2018	67	NA
GCA_019794115	Cow	China	2018	67	NA
GCA_009930895	Cow	China	2016	67	NA
GCA_900459155	missing	missing	1956	67	NA
GCA_000310365	missing	missing	missing	67	NA
IZS_Torrent_contigs	Homo sapiens	Italy	2024	569	NA
